# Supplementary material for: Fabrication of PAN Electrospun Nanofibers Modified by Tannin for Effective Removal of Trace Cr(III) in Organic Complex from Wastewater
Source: Polymers (Basel). 2020 Jan 15;12(1):210. doi: 10.3390/polym12010210 (PMC7023609; doi:10.3390/polym12010210)
Supplement: Supplementary file 1 [file polymers-12-00210-s001.zip]

Archive with 1 entries (1 files):
- polymers-686159-SI.docx
